# Supplementary material for: Genomes of a Novel Group of Phages That Use Alternative Genetic Code Found in Human Gut Viromes
Source: Int J Mol Sci. 2023 Oct 18;24(20):15302. doi: 10.3390/ijms242015302 (PMC10607447; doi:10.3390/ijms242015302)
Supplement: Supplementary file 1 [file ijms-24-15302-s001.zip]

Archive with 8 entries (8 files):
- Data S1 Babkin et al.pdf
- Data S2 Babkin et al.pdf
- Data S3 Babkin et al.pdf
- Figure S1.pdf
- Figure S2.pdf
- Figure S3.pdf
- Figure S4.pdf
- Figure S5.pdf
